# Supplementary material for: Psychosocial Impact of Virtual Cancer Care through Technology: A Systematic Review and Meta-Analysis of Randomized Controlled Trials
Source: Cancers (Basel). 2023 Mar 31;15(7):2090. doi: 10.3390/cancers15072090 (PMC10093026; doi:10.3390/cancers15072090)
Supplement: Supplementary file 1 [file cancers-15-02090-s001.zip]

Archive with 9 entries (9 files):
- FigureS1_subgroup_QoL_phase.jpg
- FigureS2_subgroup_anxiety_phase.jpg
- FigureS3_subgroup_QoL_cancer.jpg
- FigureS4_subgroup_anxiety_cancer.jpg
- FigureS5_subgroup_QoL_delivery.jpg
- FigureS6_subgroup_anxiety_delivery.jpg
- Supplementary table S1_Search strategy.pdf
- Supplementary table S2_Studies excluded after full text review.pdf
- Supplementary table S3_Risk of bias domains.pdf
